# Supplementary material for: Structure and mechanism of the type I-G CRISPR effector
Source: Nucleic Acids Res. 2022 Oct 28;50(19):11214–28. doi: 10.1093/nar/gkac925 (PMC9638904; doi:10.1093/nar/gkac925)
Supplement: gkac925_Supplemental_Files [file gkac925_supplemental_files.zip]

Archive with 3 entries (3 files):
- movieS1.mp4
- Revised supplementary data.pdf
- Supplementary Movie 1 flgure legend.pdf
